# Supplementary material for: The Metabolomic Profile in Amyotrophic Lateral Sclerosis Changes According to the Progression of the Disease: An Exploratory Study
Source: Metabolites. 2022 Sep 4;12(9):837. doi: 10.3390/metabo12090837 (PMC9504184; doi:10.3390/metabo12090837)
Supplement: Supplementary file 1 [file metabolites-12-00837-s001.zip]

Archive with 1 entries (1 files):
- metabolites-1839742-supplementary.pdf
